# Supplementary material for: Infectivity of Wild-Bird Origin Influenza A Viruses in Minnesota Wetlands across Seasons
Source: Pathogens. 2024 May 14;13(5):406. doi: 10.3390/pathogens13050406 (PMC11124429; doi:10.3390/pathogens13050406)
Supplement: Supplementary file 1 [file pathogens-13-00406-s001.zip]

Archive with 3 entries (3 files):
- Figure S1_Nitrogen.pdf
- Figure S2-ions.pdf
- Figure S3-doc alkalinity.pdf
